# Supplementary material for: Utilizing Star Polycation Nanocarrier for the Delivery of miR-184 Agomir and Its Impact on the Life History Traits of the English Grain Aphid, Sitobion avenae
Source: Insects. 2024 Jun 19;15(6):459. doi: 10.3390/insects15060459 (PMC11203962; doi:10.3390/insects15060459)
Supplement: Supplementary file 1 [file insects-15-00459-s001.zip]

Archive with 1 entries (1 files):
- insects-3045309-supplementary.pdf
